# Supplementary material for: Whole-Genome Sequencing Reveals a Novel GATA2 Mutation in Lower-Grade Glioma: Bioinformatics Analysis of Functional and Therapeutic Implications
Source: Cancers (Basel). 2025 Oct 16;17(20):3338. doi: 10.3390/cancers17203338 (PMC12562912; doi:10.3390/cancers17203338)
Supplement: Supplementary file 1 [file cancers-17-03338-s001.zip]

Archive with 1 entries (1 files):
- Table S1. SNV Analysis.xlsx
